# Supplementary material for: Remote Antarctic Island reveals unique algal dynamics in snow and ice
Source: ISME Commun. 2026 Apr 22;6(1):ycag100. doi: 10.1093/ismeco/ycag100 (PMC13196586; doi:10.1093/ismeco/ycag100)
Supplement: Supplementary_Material_ycag100 [file supplementary_material_ycag100.zip]

Archive with 2 entries (2 files):
- signy_raw_data.xlsx
- signy_supplementary_data.pdf
