# Supplementary material for: Remote Antarctic Island reveals unique algal dynamics in snow and ice
Source: ISME Commun. 2026 Apr 22;6(1):ycag100. doi: 10.1093/ismeco/ycag100 (PMC13196586; doi:10.1093/ismeco/ycag100)
Supplement: Supplementary_Material_ycag100 [file supplementary_material_ycag100.zip › signy_raw_data.xlsx]

## Sheet: one hit
										red snow algae (spherical)			red snow algae (oval)			green snow algae			A. nordenskioeldii			A. alaskanum			Ancylonema (pointed)			PAM				uM
id	loca	date	time	PAR	lat	long	altitude	slope	aspect	cells/mL	um3	um3/mL	cells/mL	um3	um3/mL	cells/mL	um3	um3/mL	cells/mL	um3	um3/mL	cells/mL	um3	um3/mL	cells/mL	um3	um3/mL	FvFm	rETR	alpha	Ek	amm	nitrate	nitrite	phos	DOC	DON
CC1a	Cummings cove	2024-02-16	13:04:00	360.7	-60.7249	-45.6624	5.5	11.62	217	1562.5	1905.05	2.97664e+06	0	0	0	17812.5	598.837	1.06668e+07	0	0	0	0	0	0	0	0	0	0.571	66.7596	0.284569	234.599	2.8302	0.32043	0.0831763	0.367016	142.536	5.24606
CC1b	Cummings cove	2024-02-16	13:08:00	360.7	-60.7249	-45.6624	9.5	8.41	219	66875	3337.44	2.23191e+08	3437.5	2933.9	1.00853e+07	18750	756.274	1.41801e+07	0	0	0	0	0	0	0	0	0	0.544	85.4152	0.213547	399.982	2.60063	0.276101	0.0779622	0.390562	207.476	11.2232
CC1c	Cummings cove	2024-02-16	13:11:00	360.7	-60.7249	-45.6624	2.7	19.54	206	0	0	0	3437.5	1870.03	6.42822e+06	52187.5	970.769	5.0662e+07	0	0	0	0	0	0	0	0	0	0.555	75.1987	0.273781	274.668	5.90945	0.311426	0.0959509	0.568016	348.098	17.9843
CC1d	Cummings cove	2024-02-16	13:14:00	360.7	-60.7248	-45.6625	0.1	5.96	208	47812.5	1533.86	7.33377e+07	312.5	3007.62	939882	62500	429.158	2.68224e+07	0	0	0	0	0	0	0	0	0	0.537	52.7176	0.170893	308.483	2.86662	0.280257	0.083437	0.257328	220.048	5.56234
CC1e	Cummings cove	2024-02-16	13:16:00	360.7	-60.7248	-45.6624	6.7	7.94	215	5000	1042.45	5.21225e+06	1562.5	3254.18	5.08466e+06	1875	295.215	553527	0	0	0	0	0	0	0	0	0	0.713	62.6861	0.737179	85.0351	3.24867	0.267097	0.0378137	0.246416	231.621	3.57186
CC1f	Cummings cove	2024-02-16	13:18:00	360.7	-60.7248	-45.6624	6.5	5.64	218	50937.5	1569.28	7.99353e+07	0	0	0	55000	321.414	1.76778e+07	0	0	0	0	0	0	0	0	0	0.492	44.4722	0.284696	156.209	12.5093	0.316274	0.0518917	0.462347	17.6671	33.3626
CC1g	Cummings cove	2024-02-16	13:21:00	360.7	-60.7248	-45.6623	7	7.77	220	31875	1071.1	3.41412e+07	625	7091.95	4.43247e+06	3125	228.558	714243	0	0	0	0	0	0	0	0	0	0.554	104.151	0.0828603	1256.95	2.89627	0.477659	0.0378137	0.265942	100.491	0
CC1h	Cummings cove	2024-02-16	13:23:00	360.7	-60.7249	-45.6623	7.5	11.18	228	23125	3729.26	8.6239e+07	0	0	0	16250	269.663	4.38203e+06	0	0	0	0	0	0	0	0	0	0.583	81.1582	0.177184	458.045	2.38208	0.224846	0.0539774	0.258476	113.063	4.16515
CC1i	Cummings cove	2024-02-16	13:26:00	360.7	-60.7249	-45.6622	4.5	17.74	222	0	0	0	312.5	6627.34	2.07104e+06	98750	400.772	3.95762e+07	0	0	0	0	0	0	0	0	0	0.549	66.9845	0.129803	516.049	4.62777	0.794888	0.0839584	1.77574	354.675	26.0875
CC1j	Cummings cove	2024-02-16	13:28:00	360.7	-60.7249	-45.6622	6.7	13.02	224	937.5	2689.06	2.52099e+06	1562.5	1775.36	2.774e+06	190312	639.501	1.21705e+08	0	0	0	0	0	0	0	0	0	0.534	79.7679	0.195047	408.968	3.23851	0.252552	0.0670126	0.65703	268.421	14.6787
MG1a	McLeod glacier	2024-02-28	11:54:00	503.1	-60.7259	-45.6202	59.2	5.91	156	8437.5	1981.31	1.67173e+07	0	0	0	8750	292.497	2.55935e+06	1562.5	4222.89	6.59826e+06	3437.5	1330.8	4.57461e+06	2500	5565.78	1.39145e+07	0.555	66.4367	0.237321	279.945	3.1233	0.307963	0.0863048	0.24699	109.483	3.91456
MG1b	McLeod glacier	2024-02-28	11:56:00	503.1	-60.7259	-45.621	56.3	1.92	150	3437.5	2160.26	7.4259e+06	625	833.728	521080	3125	315.904	987199	312.5	4204.93	1.31404e+06	0	0	0	0	0	0	0.542	72.7791	0.154998	469.548	2.72516	0.554542	0.0805693	0.251585	82.899	4.04021
MG1c	McLeod glacier	2024-02-28	12:01:00	503.1	-60.726	-45.6219	79.7	4.79	142	937.5	2075.04	1.94535e+06	625	240.851	150532	0	0	0	312.5	5338.47	1.66827e+06	1562.5	2471.01	3.86095e+06	0	0	0	0.546	79.4663	0.0841089	944.802	2.61164	0.457573	0.0633627	0.248713	74.0571	2.53165
MG1d	McLeod glacier	2024-02-28	12:04:00	503.1	-60.7258	-45.6219	49.4	5.01	144	6562.5	1266.75	8.31304e+06	312.5	1554.93	485917	17187.5	353.672	6.07873e+06	8750	3509.83	3.0711e+07	6875	2408.79	1.65604e+07	1562.5	4641.11	7.25174e+06	0.543	59.8986	0.10508	570.03	3.14702	0.382075	0.0508489	0.252159	111.148	3.57043
MG1e	McLeod glacier	2024-02-28	12:07:00	503.1	-60.7256	-45.6217	58.4	9.19	163	104688	1401.77	1.46748e+08	0	0	0	161875	471.516	7.63266e+07	15937.5	0	0	20937.5	2478.59	5.18955e+07	39062.5	4081.83	1.59446e+08	0.502	98.7781	0.159734	618.392
MG1f	McLeod glacier	2024-02-28	12:10:00	503.1	-60.7255	-45.6215	54.4	8.66	135	32500	1230.41	3.99883e+07	0	0	0	56562.5	479.119	2.71002e+07	11250	5325.6	5.9913e+07	625	3602.44	2.25152e+06	1250	5799.42	7.24927e+06	0.492	74.4169	0.130408	570.648	2.71669	0.19714	0.0427671	0.256753	143.868	4.10018
MG1g	McLeod glacier	2024-02-28	12:12:00	503.1	-60.7254	-45.6215	68.7	6.81	139	14375	1562.49	2.24608e+07	625	2211.55	1.38222e+06	19062.5	579.145	1.10399e+07	5000	3931.62	1.96581e+07	6562.5	2740.61	1.79853e+07	1250	4580.19	5.72524e+06	0.419	57.4586	0.143277	401.031	3.25714	0.254629	0.0513703	0.253308	126.717	4.63135
MG1h	McLeod glacier	2024-02-28	12:15:00	503.1	-60.7253	-45.6214	54.3	8.46	150	4687.5	1322.67	6.20001e+06	0	0	0	15312.5	538.805	8.25045e+06	2187.5	4549.86	9.95282e+06	1250	3137.45	3.92181e+06	2187.5	4191.39	9.16866e+06	0.493	55.2802	0.133691	413.492	2.53964	0.235236	0.053456	0.25101	103.738	2.70299
MG1i	McLeod glacier	2024-02-28	12:18:00	503.1	-60.7248	-45.6211	60.6	7.79	152	4062.5	1445.76	5.87341e+06	0	0	0	11562.5	436.854	5.05113e+06	312.5	5997.34	1.87417e+06	2812.5	2724.2	7.66182e+06	1875	5684.33	1.06581e+07	0.553	56.571	0.0965365	586.006	3.73068	0.79281	0.141574	0.242396	96.0786	3.27415
MG1j	McLeod glacier	2024-02-28	12:21:00	503.1	-60.7248	-45.6208	67.9	11.48	160	1875	1614.94	3.02802e+06	0	0	0	15625	420.897	6.57652e+06	625	5003.78	3.12736e+06	312.5	1583.93	494979	1562.5	6034.51	9.42892e+06	0.419	82.2227	0.136165	603.845	2.92762	0.639737	0.0831763	0.65703	96.7447	2.66444
GS4a	Gourlay snowfield	2024-02-29	13:34:00	263.5	-60.7213	-45.6087	85	6.94	120	1562.5	1159.32	1.81143e+06	0	0	0	2187.5	352.249	770545	1250	4224.64	5.2808e+06	4062.5	1810.51	7.35519e+06	625	4377.04	2.73565e+06	0.572	73.0237	0.134646	542.338	11.8197	1.08026	0.248463	0.258476	161.102	9.42406
GS4b	Gourlay snowfield	2024-02-29	13:36:00	263.5	-60.7212	-45.6087	89.8	6.5	117	2812.5	1633.94	4.59545e+06	0	0	0	5312.5	599.539	3.18505e+06	6250	5065.84	3.16615e+07	2812.5	2937.72	8.26234e+06	3437.5	5173.13	1.77826e+07	0.51	85.2905	0.119288	714.996	11.0573	1.0761	0.0954294	0.272833	123.803	10.4307
GS4c	Gourlay snowfield	2024-02-29	13:38:00	263.5	-60.7212	-45.609	83.9	6.21	106	1250	949.93	1.18741e+06	0	0	0	1562.5	482.551	753985	2812.5	4997.65	1.40559e+07	312.5	1976.58	617682	312.5	6215.39	1.94231e+06	0.518	64.7964	0.100442	645.11	5.68496	0.48043	0.0917796	0.261922	88.6687	4.32436
GS4d	Gourlay snowfield	2024-02-29	13:40:00	263.5	-60.7212	-45.609	95.8	7.1	130	625	1801.33	1.12583e+06	0	0	0	1562.5	138.669	216671	1250	3005.69	3.75712e+06	0	0	0	312.5	4159.32	1.29979e+06	0.492	63.3174	0.120248	526.556	5.0725	0.34675	0.0873476	0.242396	89.9176	4.65349
GS4e	Gourlay snowfield	2024-02-29	13:42:00	263.5	-60.721	-45.6092	88.1	3.71	129	2500	1445.22	3.61305e+06	0	0	0	937.5	333.727	312869	1875	5684.22	1.06579e+07	625	2819.67	1.76229e+06	625	6293.78	3.93361e+06	0.533	64.8451	0.138781	467.249	7.38257	0.413936	0.0902153	0.256179	93.7474	6.69394
GS4f	Gourlay snowfield	2024-02-29	13:44:00	263.5	-60.7209	-45.6093	91.4	2.99	134	1250	817.251	1.02156e+06	0	0	0	937.5	209.243	196165	1250	5663.77	7.07971e+06	0	0	0	1562.5	3365.67	5.25885e+06	0.521	77.1362	0.198872	387.868	10.1763	0.398006	0.0769194	0.261922	92.9148	8.83863
GS4g	Gourlay snowfield	2024-02-29	13:46:00	263.5	-60.7208	-45.6091	93.6	1.97	96	10625	1483.67	1.5764e+07	0	0	0	4687.5	541.124	2.53652e+06	6562.5	5115.9	3.35731e+07	7187.5	4229.33	3.03983e+07	1875	7106.35	1.33244e+07	0.562	59.9998	0.182053	329.574	5.24616	0.676447	0.051631	0.247565	96.4116	3.83816
GS4h	Gourlay snowfield	2024-02-29	13:48:00	263.5	-60.7206	-45.6089	94.1	7.89	110	5000	1106.7	5.53349e+06	0	0	0	7187.5	686.52	4.93436e+06	15312.5	5555.72	8.5072e+07	5937.5	3276.09	1.94518e+07	6562.5	4251.4	2.78998e+07	0.547	55.11	0.0942406	584.779	6.90057	1.19038	0.0787443	0.250436	100.658	5.89004
GS4i	Gourlay snowfield	2024-02-29	13:51:00	263.5	-60.7202	-45.6089	94.6	6.11	103	6875	1253.08	8.61492e+06	0	0	0	1875	563.537	1.05663e+06	2500	4642.91	1.16073e+07	2812.5	2243.98	6.3112e+06	312.5	5092.09	1.59128e+06	0.459	44.8486	0.0610836	734.217	13.9714	3.92977	0.289655	4.22851	825.077	60.5996
GS4j	Gourlay snowfield	2024-02-29	13:53:00	263.5	-60.7206	-45.6093	93.9	8.32	112	15000	1042.35	1.56352e+07	937.5	796.727	746932	5312.5	667.103	3.54399e+06	6562.5	6469.52	4.24562e+07	8750	3745.75	3.27753e+07	1562.5	7290.56	1.13915e+07	0.52	49.2136	0.075947	648	7.1996	0.724239	0.0513703	0.256179	156.523	8.53163
GH3a	Garnet hill	2024-03-02	11:36:00	1157	-60.7156	-45.6196	210	12.78	178	44375	991.843	4.4013e+07	625	2255.05	1.40941e+06	3437.5	428.228	1.47204e+06	1562.5	3267.62	5.10565e+06	312.5	1176.51	367658	625	11009.4	6.88089e+06	0.614	76.2342	0.139625	545.994	4.57694	0.585018	0.188762	0.244119	117.392	5.28033
GH3b	Garnet hill	2024-03-02	11:39:00	1157	-60.7156	-45.6194	214.4	6.81	172	84375	999.868	8.43639e+07	625	2966.29	1.85393e+06	6250	403.299	2.52062e+06	312.5	10011.8	3.12867e+06	312.5	1262.55	394546	1250	7577.87	9.47234e+06	0.555	54.0944	0.193833	279.077	2.8734	0.492205	0.071966	0.251585	104.404	3.44978
GH3c	Garnet hill	2024-03-02	11:42:00	1157	-60.7156	-45.6192	209.6	9.93	200	20000	1035.62	2.07125e+07	0	0	0	2500	455.102	1.13776e+06	312.5	7559.61	2.36238e+06	0	0	0	625	14347.8	8.9674e+06	0.515	119.939	0.0677133	1771.28	2.88441	0.298958	0.0881297	0.249862	77.1293	1.75487
GH3d	Garnet hill	2024-03-02	11:44:00	1157	-60.7157	-45.6191	211.3	8.47	202	117188	1057.05	1.23873e+08	937.5	2765.85	2.59299e+06	2500	477.853	1.19463e+06	625	7112.49	4.44531e+06	937.5	1742.48	1.63357e+06	625	6154.3	3.84644e+06	0.574	50.6457	0.281802	179.721	3.73915	0.303807	0.0868262	0.269388	140.871	11.9371
GH3e	Garnet hill	2024-03-02	11:46:00	1157	-60.7157	-45.6189	205	5.27	210	72812.5	608.55	4.43101e+07	625	2916.19	1.82262e+06	4375	366.694	1.60429e+06	0	0	0	312.5	1697.28	530400	0	0	0	0.553	54.3095	0.132636	409.462	3.29187	0.490127	0.115504	0.250436	123.22	4.71774
GH3f	Garnet hill	2024-03-02	11:48:00	1157	-60.7159	-45.6187	199.6	7.74	160	40000	779.407	3.11763e+07	312.5	1510.63	472073	1875	274.016	513781	0	0	0	937.5	597.218	559892	312.5	8958.77	2.79962e+06	0.571	54.4083	0.143125	380.146	2.86662	0.571858	0.101686	0.257328	95.9121	3.22631
GH3g	Garnet hill	2024-03-02	11:51:00	1157	-60.7159	-45.6192	208.3	5.98	163	66562.5	1129.87	7.52069e+07	0	0	0	4062.5	473.473	1.92348e+06	937.5	6723.25	6.30304e+06	1250	1458.45	1.82306e+06	625	8686.03	5.42877e+06	0.572	57.0438	0.190433	299.548	3.46468	0.520603	0.16973	0.252733	97.827	3.87672
GH3h	Garnet hill	2024-03-02	11:53:00	1157	-60.7159	-45.6193	208.7	8.98	154	71250	1648.35	1.17445e+08	937.5	1590.03	1.49065e+06	5312.5	318.024	1.6895e+06	1250	7790.7	9.73838e+06	625	2778.82	1.73676e+06	0	0	0	0.58	58.8819	0.125701	468.427	5.11655	3.18311	0.0902153	0.253308	122.055	5.28961
GH3i	Garnet hill	2024-03-02	11:56:00	1157	-60.7158	-45.6196	201.3	9.76	153	47500	1580.91	7.50932e+07	0	0	0	2187.5	444.237	971769	3750	5388.27	2.0206e+07	0	0	0	2500	7707.51	1.92688e+07	0.585	128.919	0.128086	1006.5	3.94161	0.485971	0.0787443	0.247565	121.305	4.95406
GH3j	Garnet hill	2024-03-02	11:59:00	1157	-60.7157	-45.6199	207.9	7.09	131	7500	1794.16	1.34562e+07	0	0	0	2500	444.617	1.11154e+06	2500	6042.89	1.51072e+07	625	1268.84	793024	937.5	8800.56	8.25053e+06	0.577	36.0445	0.198503	181.582	3.66037	0.436101	0.0810907	0.249288	107.402	3.98095
SC1a	Starfish cove	2024-03-07	10:58:00	367.4	-60.6886	-45.6015	14.1	31.6	135	0	0	0	6562.5	1360.15	8.926e+06	2500	375.663	939158	0	0	0	0	0	0	0	0	0	0.643	71.8467	0.212261	338.483	4.30925	0.347443	0.1142	0.244693	152.527	5.5195
SC1b	Starfish cove	2024-03-07	11:01:00	367.4	-60.6885	-45.6015	7.2	34.82	135	0	0	0	3125	2619.15	8.18484e+06	2812.5	428.251	1.20446e+06	0	0	0	0	0	0	0	0	0	0.602	67.2405	0.183235	366.964	6.0255	0.418785	0.139749	0.907993	144.701	6.01426
SC1c	Starfish cove	2024-03-07	11:03:00	367.4	-60.6886	-45.6014	21.3	33.01	138	0	0	0	20000	1691.15	3.3823e+07	2812.5	179.482	504792	0	0	0	0	0	0	0	0	0	0.642	61.3017	0.255798	239.649	3.25968	0.299651	0.104293	0.51633	144.784	3.82745
SC1d	Starfish cove	2024-03-07	11:06:00	367.4	-60.6885	-45.6016	6.9	17.79	122	0	0	0	18437.5	1012.28	1.86639e+07	13437.5	327.003	4.39411e+06	0	0	0	0	0	0	0	0	0	0.606	48.9381	0.258663	189.196	4.27961	0.301729	0.0889118	0.712161	164.766	6.01641
SC1e	Starfish cove	2024-03-07	11:08:00	367.4	-60.6885	-45.6015	16	10.99	142	0	0	0	0	0	0	7812.5	420.832	3.28775e+06	0	0	0	0	0	0	0	0	0	0.565	38.9139	0.317115	122.712	4.26944	0.564239	0.113418	0.398602	153.276	6.78675
SC1f	Starfish cove	2024-03-07	11:17:00	367.4	-60.6894	-45.6019	3.1	22.84	92	0	0	0	26250	1419.62	3.7265e+07	19375	365.315	7.07797e+06	0	0	0	0	0	0	0	0	0	0.647	61.2716	0.215877	283.826	7.81291	0.841295	0.140531	2.39195	201.232	5.98214
SC1g	Starfish cove	2024-03-07	11:20:00	367.4	-60.6895	-45.6019	5	17.47	98	0	0	0	25000	1817.78	4.54445e+07	2500	408.292	1.02073e+06	0	0	0	0	0	0	0	0	0	0.625	53.4716	0.216315	247.193	3.76964	0.351599	0.0818728	0.72939	177.171	5.58447
SC1h	Starfish cove	2024-03-07	11:23:00	367.4	-60.6894	-45.6023	4.3	22.3	97	1875	4823.27	9.04364e+06	81250	1938.7	1.57519e+08	5000	495.603	2.47802e+06	0	0	0	0	0	0	0	0	0	0.62	57.1417	0.18094	315.805	3.12753	0.450646	0.0941259	0.273982	162.018	4.11375
SC1i	Starfish cove	2024-03-07	11:25:00	367.4	-60.6896	-45.6021	5.8	26.05	92	4062.5	12776.9	5.1906e+07	103125	1484.64	1.53104e+08	9375	636.595	5.96808e+06	0	0	0	0	0	0	0	0	0	0.611	54.7525	0.232528	235.466	3.44859	0.442335	0.0800479	0.322222	350.096	9.13134
SC1j	Starfish cove	2024-03-07	11:28:00	367.4	-60.6897	-45.6021	5.4	22.92	91	2812.5	10171.4	2.86072e+07	82500	2064.09	1.70287e+08	6875	276.098	1.89817e+06	0	0	0	0	0	0	0	0	0	0.65	50.9822	0.345039	147.758	3.36049	0.394543	0.087869	0.269962	243.527	6.91812
OG1a	Orwell glacier	2024-03-08	12:05:00	425.9	-60.7129	-45.6118	30.2	20.08	75	0	0	0	0	0	0	0	0	0	2812.5	2045.32	5.75247e+06	21875	1209.43	2.64562e+07	625	3153.96	1.97123e+06	0.629	90.822	0.199809	454.544	3.53754	bdl	bdl	0.255605	234.785	4.44145
OG1b	Orwell glacier	2024-03-08	12:07:00	425.9	-60.7117	-45.6136	34.7	12.53	79	1250	5110.11	6.38764e+06	0	0	0	1562.5	303.608	474387	27500	4182.7	1.15024e+08	60625	1661.71	1.00741e+08	7500	3470.03	2.60253e+07	0.656	109.246	0.250041	436.913	2.47272	bdl	bdl	0.254456	185.83	3.65468
OG1c	Orwell glacier	2024-03-08	12:10:00	425.9	-60.7119	-45.6134	34.1	13.55	99	0	0	0	0	0	0	0	0	0	5000	2770.07	1.38504e+07	21562.5	1595.62	3.44055e+07	5312.5	5854.33	3.11011e+07	0.629	129.446	0.270609	478.351	2.68958	bdl	bdl	0.24699	126.717	3.48762
OG1d	Orwell glacier	2024-03-08	12:13:00	425.9	-60.7118	-45.6138	38	15.38	114	0	0	0	0	0	0	0	0	0	2500	3840.48	9.60121e+06	7500	2010.83	1.50812e+07	3750	5993.96	2.24774e+07	0.598	85.8915	0.19214	447.026	3.13177	0.0939372	bdl	0.256179	108.567	4.05377
OG1e	Orwell glacier	2024-03-08	12:16:00	425.9	-60.7117	-45.6139	39.4	2.39	108	0	0	0	0	0	0	0	0	0	15937.5	4489.61	7.15532e+07	60000	1391.91	8.35143e+07	8437.5	3906.33	3.29597e+07	0.63	86.6501	0.209657	413.294	3.15718	bdl	bdl	0.245268	178.42	5.34173
OG1f	Orwell glacier	2024-03-08	12:19:00	425.9	-60.7117	-45.614	36	6.09	120	0	0	0	0	0	0	0	0	0	21250	4166.87	8.85461e+07	49062.5	2218.45	1.08843e+08	12500	3535.24	4.41905e+07	0.662	97.086	0.250614	387.393	3.06908	bdl	bdl	0.233782	223.129	4.11589
OG1g	Orwell glacier	2024-03-08	12:23:00	425.9	-60.7117	-45.614	42.3	14.21	84	0	0	0	0	0	0	0	0	0	3750	3160.14	1.18505e+07	15312.5	1170.75	1.7927e+07	2812.5	5875.41	1.65246e+07	0.606	87.8609	0.150438	584.035	2.90559	0.00320145	bdl	0.24699	116.31	2.49381
OG1h	Orwell glacier	2024-03-08	12:26:00	425.9	-60.7227	-45.6139	38.6	10.78	69	0	0	0	0	0	0	0	0	0	6250	3718.96	2.32435e+07	22187.5	1508.82	3.3477e+07	9687.5	3412.72	3.30607e+07	0.65	77.7578	0.335056	232.074	3.76456	bdl	bdl	0.264219	167.43	4.29509
OG1i	Orwell glacier	2024-03-08	12:29:00	425.9	-60.7117	-45.6137	48	21.81	132	0	0	0	0	0	0	0	0	0	10000	3905.34	3.90534e+07	9062.5	1165.92	1.05662e+07	4687.5	2844.71	1.33346e+07	0.603	92.8243	0.206749	448.971	3.14787	0.073158	bdl	0.25503	127.05	4.10232
OG1j	Orwell glacier	2024-03-08	12:32:00	425.9	-60.7118	-45.6135	59.6	17.33	113	0	0	0	0	0	0	0	0	0	5937.5	3695.18	2.19401e+07	3437.5	958.758	3.29573e+06	1562.5	4602.35	7.19116e+06	0.631	80.3028	0.167277	480.06	3.33423	0.0773138	bdl	0.244119	115.644	4.38005
TH1a	Tioga hill	2024-03-13	11:18:00	367.4	-60.7205	-45.6404	179.9	11.42	215	49062.5	1461.67	7.17132e+07	6250	2560.04	1.60002e+07	10937.5	315.272	3.44829e+06	0	0	0	1875	899.057	1.68573e+06	0	0	0	0.488	58.8624	0.179954	327.098	11.3022	0.262248	0.0531953	0.256753	130.297	11.4802
TH1b	Tioga hill	2024-03-13	11:21:00	367.4	-60.7203	-45.6403	168.3	13.7	217	937.5	663.293	621837	0	0	0	2187.5	333.725	730024	0	0	0	0	0	0	0	0	0	0.455	123.583	0.0815725	1515.01	4.09239	0.351599	0.0492847	0.257902	106.319	3.81532
TH1c	Tioga hill	2024-03-13	11:24:00	367.4	-60.7202	-45.6402	192.7	14.57	215	3437.5	1335.17	4.58963e+06	0	0	0	2500	195.197	487993	312.5	7160.23	2.23757e+06	0	0	0	0	0	0	0.5	50.6895	0.186688	271.52	4.18304	0.27056	0.0625806	0.28317	95.246	3.62755
TH1d	Tioga hill	2024-03-13	11:28:00	367.4	-60.7202	-45.6402	170	20.06	198	3437.5	820.576	2.82073e+06	312.5	2724.26	851330	7187.5	427.586	3.07327e+06	0	0	0	0	0	0	0	0	0	0.562	57.0977	0.236954	240.965	6.29234	0.362681	0.0701411	0.256179	107.235	7.16086
TH1e	Tioga hill	2024-03-13	11:31:00	367.4	-60.7202	-45.64	168.2	9.1	227	14375	2142.19	3.07939e+07	937.5	2541.48	2.38264e+06	8125	299.977	2.43731e+06	312.5	4419.87	1.38121e+06	0	0	0	0	0	0	0.473	58.1192	0.168248	345.438	7.58419	0.346058	0.0636234	0.245842	107.984	6.92312
TH1f	Tioga hill	2024-03-13	11:33:00	367.4	-60.7202	-45.64	164.3	10.32	234	20625	1337.36	2.7583e+07	1875	2932.54	5.49852e+06	2500	399.396	998491	625	4738.02	2.96126e+06	937.5	927.374	869413	0	0	0	0.504	58.2658	0.127793	455.94	4.31264	0.323201	0.0714446	0.264219	117.226	5.50308
TH1g	Tioga hill	2024-03-13	11:35:00	367.4	-60.7203	-45.64	164.7	11.37	246	15000	1662.51	2.49377e+07	1250	3144.65	3.93082e+06	10625	388.408	4.12683e+06	0	0	0	1250	2096.99	2.62124e+06	0	0	0	0.581	62.4647	0.315158	198.201	4.84717	0.368222	0.0722267	0.244119	129.548	17.4417
TH1h	Tioga hill	2024-03-13	11:38:00	367.4	-60.7204	-45.6401	159.4	8.88	244	17500	1188.73	2.08027e+07	625	2663.93	1.66496e+06	25000	550.238	1.37559e+07	0	0	0	0	0	0	0	0	0	0.525	46.7475	0.224771	207.979	8.01452	0.652897	0.0539774	0.262496	117.809	27.187
TH1i	Tioga hill	2024-03-13	11:40:00	367.4	-60.7204	-45.6403	172.1	11.29	221	18125	1433.82	2.5988e+07	937.5	3533.92	3.31305e+06	8750	514.966	4.50596e+06	312.5	6369.01	1.99032e+06	1250	1414.94	1.76867e+06	0	0	0	0.558	55.3812	0.253044	218.86	4.91917	0.481815	0.0448527	0.310162	114.811	6.05425
TH1j	Tioga hill	2024-03-13	11:43:00	367.4	-60.7204	-45.64	176.2	12.39	245	9687.5	1188.28	1.15115e+07	1562.5	4085.65	6.38382e+06	3125	546.81	1.70878e+06	625	559.816	349885	312.5	3903.11	1.21972e+06	0	0	0	0.472	47.9018	0.117005	409.398	3.69849	0.420863	0.0617985	0.252159	105.57	4.84482
JC1a	Jane col	2024-03-23	14:38:00	363	-60.6999	-45.6298	146.8	11.32	52	312.5	2634.21	823192	625	2487.17	1.55448e+06	28750	715.425	2.05685e+07	0	0	0	0	0	0	0	0	0	0.434	30.5793	0.270455	113.066	7.98911	33.5186	0.0169573	0.334856	238.282	8.30317
JC1b	Jane col	2024-03-23	14:44:00	363	-60.7001	-45.6301	146.6	6.25	72	0	0	0	0	0	0	2812.5	405.384	1.14014e+06	0	0	0	0	0	0	0	0	0	0.307	37.4629	0.129187	289.99	4.35669	0.44372	0.0117432	0.266516	120.639	5.28533
JC1c	Jane col	2024-03-23	14:48:00	363	-60.7001	-45.6302	151.7	10.69	99	937.5	1272.09	1.19259e+06	0	0	0	57187.5	774.355	4.42834e+07	0	0	0	0	0	0	0	0	0	0.306	15.2374	0.0786121	193.83	4.47614	0.226924	0.0135681	0.501973	463.492	14.1575
JC1d	Jane col	2024-03-23	14:51:00	363	-60.7001	-45.6304	152	12.18	93	625	1778.81	1.11176e+06	1562.5	1803	2.81718e+06	35625	566.526	2.01825e+07	0	0	0	0	0	0	0	0	0	0.317	26.6438	0.151677	175.661	13.7274	1.07194	0.015393	0.217702	167.18	16.4421
JC1e	Jane col	2024-03-23	14:56:00	363	-60.7	-45.6304	145.7	4.73	78	3437.5	819.805	2.81808e+06	0	0	0	48125	642.465	3.09186e+07	0	0	0	312.5	3510.07	1.0969e+06	0	0	0	0.362	23.5383	0.142544	165.13	5.50538	0.843373	0.0133074	0.31533	251.936	8.23891
JC1f	Jane col	2024-03-23	15:00:00	363	-60.7	-45.6303	149.8	15.42	103	0	0	0	937.5	524.773	491975	14375	445.683	6.4067e+06	0	0	0	0	0	0	0	0	0	0.289	26.02	0.10158	256.153	10.5618	0.91887	0.0122646	0.261922	206.81	18.3626
JC1g	Jane col	2024-03-23	15:04:00	363	-60.7	-45.6302	152.8	6.32	89	625	832.183	520114	0	0	0	15000	746.283	1.11942e+07	0	0	0	0	0	0	0	0	0	0.285	18.4048	0.0730424	251.974	12.7312	0.746403	0.0159145	0.349213	237.282	15.8139
JC1h	Jane col	2024-03-23	15:09:00	363	-60.6999	-45.6302	158.8	12.15	72	312.5	828.11	258784	0	0	0	4687.5	752.625	3.52793e+06	0	0	0	312.5	1407.84	439950	0	0	0	0.389	46.5918	0.0319287	1459.25	3.48756	0.458958	0.0224321	0.282596	172.925	8.98142
JC1i	Jane col	2024-03-23	15:14:00	363	-60.6998	-45.63	152.4	15.37	73	312.5	5929.99	1.85312e+06	0	0	0	1562.5	300.887	470136	0	0	0	0	0	0	0	0	0	0.488	107.032	0.125721	851.343	5.13688	0.538611	0.0130467	0.250436	105.487	7.25367
JC1j	Jane col	2024-03-23	15:18:00	363	-60.6999	-45.63	152.9	9.27	70	0	0	0	312.5	1711.96	534987	1562.5	322.601	504064	0	0	0	0	0	0	0	0	0	0.494	52.9832	0.210411	251.808	2.8446	0.545538	0.00705049	0.237802	95.0795	4.47215

## Sheet: Garnet
					red snow algae (spherical)			red snow algae (oval)			green snow algae			A. nordenskioldii			A. alaskana			Ancylonema (pointed)
Date	ID	Time	PAR	Weather obvs	cells/mL	um3	um3/mL	cells/mL	um3	um3/mL	cells/mL	um3	um3/mL	cells/mL	um3	um3/mL	cells/mL	um3	um3/mL	cells/mL	um3	um3/mL	FvFm	rETR	alpha	Ek
2024-02-13	GH1a	15:46:00	686.8	Patchy cloud	71562.5	962.741	6.88962e+07	0	0	0	2500	120.783	301958	1875	6520.4	1.22258e+07	937.5	1866.76	1.75009e+06	1562.5	7114.25	1.1116e+07	0.567	66.7415	0.218411	305.578
2024-02-13	GH1b	15:48:00	686.8	Patchy cloud	51250	684.185	3.50645e+07	0	0	0	2500	241.353	603382	312.5	11002	3.43811e+06	2500	1136.06	2.84015e+06	0	0	0	0.356	52.1776	0.148994	350.199
2024-02-13	GH1c	15:51:00	686.8	Patchy cloud	45312.5	783.562	3.55052e+07	0	0	0	5937.5	265.709	1.57765e+06	2187.5	7234.72	1.58259e+07	1562.5	1025.48	1.60231e+06	1875	7866.04	1.47488e+07	0.483		0.222944
2024-02-13	GH1d	15:55:00	686.8	Patchy cloud	50312.5	637.859	3.20923e+07	0	0	0	5625	359.886	2.02436e+06	625	7799.46	4.87467e+06	312.5	932.601	291438	625	6337.23	3.96077e+06	0.504	59.5209	0.257471	231.175
2024-02-13	GH1e	15:57:00	686.8	Patchy cloud	81875	897.259	7.34631e+07	312.5	1424.93	445292	2187.5	266.418	582789	312.5	6220.08	1.94378e+06	1875	1159.8	2.17462e+06	2187.5	9469.1	2.07136e+07	0.464	49.9559	0.142491	350.59
2024-02-13	GH1f	16:00:00	686.8	Patchy cloud	34687.5	1005.82	3.48895e+07	0	0	0	0	0	0	2187.5	5458.06	1.19395e+07	625	1606.53	1.00408e+06	312.5	10099.7	3.15614e+06	0.468	42.5533	0.153037	278.059
2024-02-13	GH1g	16:03:00	686.8	Patchy cloud	58437.5	1042.36	6.09131e+07	312.5	4443.93	1.38873e+06	312.5	35.0474	10952.3	1250	1232.32	1.5404e+06	1875	1485.83	2.78593e+06	312.5	5294.35	1.65448e+06	0.552	57.1431	0.17713	322.605
2024-02-13	GH1h	16:06:00	686.8	Patchy cloud	31875	843.285	2.68797e+07	0	0	0	2187.5	209.889	459133	0	0	0	1875	1152.53	2.161e+06	625	10842.2	6.77637e+06	0.395	42.782	0.148182	288.713
2024-02-13	GH1i	16:08:00	686.8	Patchy cloud	41875	901.504	3.77505e+07	0	0	0	1250	102.149	127686	2187.5	5091.65	1.1138e+07	2812.5	1433.84	4.03267e+06	312.5	13589.3	4.24665e+06	0.408	36.6684	0.17882	205.057
2024-02-13	GH1j	16:12:00	686.8	Patchy cloud	12187.5	846.515	1.03169e+07	625	1677.69	1.04855e+06	0	0	0	0	0	0	312.5	3332.49	1.0414e+06	0	0	0	0.472	39.8506	0.201732	197.543
2024-02-25	GH2a	14:04:00	502.5	Cloudy	29375	1102.77	3.23937e+07	0	0	0	1250	723.843	904804	1250	3715.82	4.64478e+06	312.5	6381.14	1.99411e+06	1250	1624.25	2.03032e+06	0.611	63.4853	0.178267	356.124
2024-02-25	GH2b	14:06:00	502.5	Cloudy	312.5	393.399	122937	0	0	0	0	0	0	0	0	0	0	0	0	0	0	0	0.413	37.6639	0.119931	314.047
2024-02-25	GH2c	14:10:00	502.5	Cloudy	11250	911.66	1.02562e+07	0	0	0	625	415.867	259917	0	0	0	937.5	5376.38	5.04036e+06	312.5	1611.13	503478	0.542	48.8532	0.183578	266.117
2024-02-25	GH2d	14:14:00	502.5	Cloudy	19687.5	811.423	1.59749e+07	0	0	0	1562.5	457.738	715215	312.5	2784.04	870012	0	0	0	937.5	1399.97	1.31247e+06	0.459	84.6849	0.15819	535.336
2024-02-25	GH2e	14:17:00	502.5	Cloudy	312.5	697.48	217963	0	0	0	312.5	132.206	41314.3	0	0	0	0	0	0	312.5	1362.43	425759	0.465	117.476	0.0616265	1906.26
2024-02-25	GH2f	14:20:00	502.5	Cloudy	15625	1079.98	1.68746e+07	0	0	0	1562.5	532.767	832449	625	7398.1	4.62381e+06	312.5	6857.95	2.14311e+06	1250	1208.71	1.51089e+06	0.553	71.9378	0.168109	427.923
2024-02-25	GH2g	14:22:00	502.5	Cloudy	10625	1241.54	1.31913e+07	937.5	1145.86	1.07425e+06	312.5	300.376	93867.4	0	0	0	312.5	8077.82	2.52432e+06	937.5	1235.66	1.15844e+06	0.509	54.5878	0.123507	441.981
2024-02-25	GH2h	14:24:00	502.5	Cloudy	5937.5	1258.13	7.47016e+06	1250	831.955	1.03994e+06	1562.5	266.696	416713	0	0	0	0	0	0	937.5	1097.1	1.02853e+06	0.578	88.6599	0.208044	426.158
2024-02-25	GH2i	14:26:00	502.5	Cloudy	2812.5	870.331	2.44781e+06	1250	2290	2.8625e+06	312.5	267.946	83733	0	0	0	1250	5853.08	7.31635e+06	625	1964.82	1.22801e+06	0.546	100.749	0.182529	551.958
2024-02-25	GH2j	14:29:00	502.5	Cloudy	30625	1029.62	3.15322e+07	0	0	0	2187.5	474.963	1.03898e+06	0	0	0	0	0	0	312.5	1307.45	408577	0.552	64.055	0.165206	387.728
2024-03-02	GH3a	11:36:00	1157	Clear	44375	991.843	4.4013e+07	625	2255.05	1.40941e+06	3437.5	428.228	1.47204e+06	1562.5	3267.62	5.10565e+06	312.5	1176.51	367658	625	11009.4	6.88089e+06	0.614	76.2342	0.139625	545.994
2024-03-02	GH3b	11:39:00	1157	Clear	84375	999.868	8.43639e+07	625	2966.29	1.85393e+06	6250	403.299	2.52062e+06	312.5	10011.8	3.12867e+06	312.5	1262.55	394546	1250	7577.87	9.47234e+06	0.555	54.0944	0.193833	279.077
2024-03-02	GH3c	11:42:00	1157	Clear	20000	1035.62	20712489	0	0	0	2500	455.102	1.13776e+06	312.5	7559.61	2.36238e+06	0	0	0	625	14347.8	8.9674e+06	0.515	119.939	0.0677133	1771.28
2024-03-02	GH3d	11:44:00	1157	Clear	117188	1057.05	1.23873e+08	937.5	2765.85	2.59299e+06	2500	477.853	1.19463e+06	625	7112.49	4.44531e+06	937.5	1742.48	1.63357e+06	625	6154.3	3.84644e+06	0.574	50.6457	0.281802	179.721
2024-03-02	GH3e	11:46:00	1157	Clear	72812.5	608.55	4.43101e+07	625	2916.19	1.82262e+06	4375	366.694	1.60429e+06	0	0	0	312.5	1697.28	530400	0	0	0	0.553	54.3095	0.132636	409.462
2024-03-02	GH3f	11:48:00	1157	Clear	40000	779.407	3.11763e+07	312.5	1510.63	472073	1875	274.016	513781	0	0	0	937.5	597.218	559892	312.5	8958.77	2.79962e+06	0.571	54.4083	0.143125	380.146
2024-03-02	GH3g	11:51:00	1157	Clear	66562.5	1129.87	7.52069e+07	0	0	0	4062.5	473.473	1.92348e+06	937.5	6723.25	6.30304e+06	1250	1458.45	1.82306e+06	625	8686.03	5.42877e+06	0.572	57.0438	0.190433	299.548
2024-03-02	GH3h	11:53:00	1157	Clear	71250	1648.35	1.17445e+08	937.5	1590.03	1.49065e+06	5312.5	318.024	1.6895e+06	1250	7790.7	9.73838e+06	625	2778.82	1.73676e+06	0	0	0	0.58	58.8819	0.125701	468.427
2024-03-02	GH3i	11:56:00	1157	Clear	47500	1580.91	75093179	0	0	0	2187.5	444.237	971769	3750	5388.27	2.0206e+07	0	0	0	2500	7707.51	1.92688e+07	0.585	128.919	0.128086	1006.5
2024-03-02	GH3j	11:59:00	1157	Clear	7500	1794.16	13456206	0	0	0	2500	444.617	1.11154e+06	2500	6042.89	1.51072e+07	625	1268.84	793024	937.5	8800.56	8.25053e+06	0.577	36.0445	0.198503	181.582
2024-03-09	GH4a	14:11:00	1335	Clear	70625	1154.05	8.15046e+07	1250	1134.41	1.41801e+06	1250	410.754	513442	3437.5	5912.22	2.03233e+07	937.5	1583.92	1.48493e+06	1250	7773.9	9.71738e+06	0.595	63.1604	0.149493	422.496
2024-03-09	GH4b	14:14:00	1335	Clear	45937.5	912.285	4.19081e+07	0	0	0	2187.5	546.315	1.19506e+06	1875	6795.41	1.27414e+07	937.5	2393.97	2.24435e+06	1875	7995.06	1.49907e+07	0.565	48.0123	0.134915	355.872
2024-03-09	GH4c	14:16:00	1335	Clear	95937.5	1114.97	1.06968e+08	312.5	1594.38	498243	937.5	350.157	328272	1250	6799.62	8.49953e+06	2812.5	1823.3	5.12804e+06	5000	6102.34	3.05117e+07	0.582	52.3892	0.16117	325.056
2024-03-09	GH4d	14:19:00	1335	Clear	48437.5	917.675	4.44499e+07	312.5	1225.15	382859	1250	607.766	759708	0	0	0	0	0	0	625	14645.4	9.1534e+06	0.559	48.0353	0.200509	239.567
2024-03-09	GH4e	14:22:00	1335	Clear	348750	1048.29	3.65593e+08	1250	2039.94	2.54992e+06	5312.5	343.011	1.82225e+06	4062.5	6137.22	2.49325e+07	1875	1183	2.21812e+06	4687.5	6940.25	3.25324e+07	0.58	51.7942	0.218842	236.674
2024-03-09	GH4f	14:24:00	1335	Clear	96875	626.571	6.0699e+07	0	0	0	1562.5	378.528	591450	0	0	0	1562.5	2339.79	3.65592e+06	0	0	0	0.548	46.3996	0.234277	198.054
2024-03-09	GH4g	14:28:00	1335	Clear	19062.5	830.307	1.58277e+07	0	0	0	937.5	267.67	250941	0	0	0	1250	1652.56	2.0657e+06	0	0	0	0.543	41.5335	0.229394	181.057
2024-03-09	GH4h	14:30:00	1335	Clear	116875	975.868	1.14055e+08	312.5	6355.98	1.98624e+06	2812.5	410.345	1.1541e+06	2500	4944.51	1.23613e+07	937.5	818.857	767679	2187.5	7189.89	1.57279e+07	0.602	63.8386	0.216647	294.666
2024-03-09	GH4i	14:33:00	1335	Clear	76562.5	1232.09	9.43317e+07	625	1669.51	1.04344e+06	1250	434.894	543617	0	0	0	3125	1320.2	4.12563e+06	2187.5	5528.59	1.20938e+07	0.598	58.9139	0.212238	277.583
2024-03-09	GH4j	14:36:00	1335	Clear	40625	1195.92	4.85842e+07	312.5	2208.9	690281	0	0	0	2812.5	4847.16	1.36326e+07	312.5	919.672	287398	312.5	11959.1	3.73722e+06	0.592	57.5468	0.162291	354.59
2024-03-19	GH5a	11:18:00	247.6	Cloudy	5625	877.235	4.93445e+06	0	0	0	0	0	0	0	0	0	625	1284.63	802894	0	0	0	0.472	38.9264	0.158268	245.953
2024-03-19	GH5b	11:22:00	247.6	Cloudy	20312.5	1635.44	3.32198e+07	312.5	1930.11	603160	1250	715.935	894919	937.5	5482.77	5.1401e+06	0	0	0	0	0	0	0.495	54.4766	0.230231	236.618
2024-03-19	GH5c	11:25:00	247.6	Cloudy	6250	1648.24	1.03015e+07	0	0	0	0	0	0	0	0	0	0	0	0	0	0	0	0.545	52.736	0.136634	385.966
2024-03-19	GH5d	11:28:00	247.6	Cloudy	20625	1179.79	2.43333e+07	0	0	0	312.5	195.296	61030	2812.5	5733.1	1.61243e+07	625	2407.69	1.50481e+06	1562.5	5210.68	8.14169e+06	0.439	54.7154	0.0843041	649.025
2024-03-19	GH5e	11:31:00	247.6	Cloudy	18437.5	1068.82	1.97064e+07	0	0	0	625	280.097	175061	625	5328.62	3.33039e+06	312.5	1445.49	451715	312.5	13374.2	4.17944e+06	0.47	41.6616	0.212834	195.747
2024-03-19	GH5f	11:35:00	247.6	Cloudy	58437.5	829.734	4.84876e+07	0	0	0	0	0	0	0	0	0	0	0	0	0	0	0	0.541	46.2722	0.23084	200.451
2024-03-19	GH5g	11:38:00	247.6	Cloudy	59062.5	959.545	5.66731e+07	0	0	0	312.5	430.611	134566	312.5	5394.77	1.68587e+06	312.5	533.239	166637	0	0	0	0.473	48.4259	0.17645	274.445
2024-03-19	GH5h	11:40:00	247.6	Cloudy	44687.5	621.972	2.77944e+07	0	0	0	625	722.947	451842	0	0	0	0	0	0	0	0	0	0.509	51.7769	0.141759	365.246
2024-03-19	GH5i	11:44:00	247.6	Cloudy	14687.5	912.384	1.34006e+07	0	0	0	937.5	303.421	284458	0	0	0	0	0	0	0	0	0	0.402	52.455	0.157418	333.22
2024-03-19	GH5j	11:47:00	247.6	Cloudy	22812.5	1357.01	3.09568e+07	0	0	0	312.5	203.584	63619.9	3750	2915.58	1.09334e+07	312.5	1054.66	329580	625	0	0	0.466	71.5324	0.151877	470.988
2024-03-24	GH6a	11:17:00	1093	Sunny	11562.5	1571.19	1.81669e+07	0	0	0	2187.5	882.364	1.93017e+06	1250	6008.52	7.51065e+06	0	0	0	937.5	6773.17	6.34985e+06	0.552	72.1236	0.209457	344.336
2024-03-24	GH6b	11:21:00	1093	Sunny	16562.5	1379.53	2.28484e+07	0	0	0	0	0	0	312.5	3291.72	1.02866e+06	0	0	0	312.5	13081.4	4.08794e+06	0.541	57.5494	0.114991	500.469
2024-03-24	GH6c	11:25:00	1093	Sunny	21250	1104.89	2.34788e+07	0	0	0	937.5	467.935	438689	0	0	0	0	0	0	0	0	0	0.517	105.209	0.170436	617.294
2024-03-24	GH6d	11:29:00	1093	Sunny	19062.5	1215.33	23167246	0	0	0	3437.5	429.238	1.4755e+06	0	0	0	625	1730.09	1.08131e+06	625	7421.4	4.63837e+06	0.481	55.399	0.160333	345.524
2024-03-24	GH6e	11:32:00	1093	Sunny	312.5	2444.34	763857	312.5	4311.22	1.34726e+06	625	690.013	431258	0	0	0	625	2053.21	1.28326e+06	0	0	0	0.53	116.161	0.171568	677.055
2024-03-24	GH6f	11:35:00	1093	Sunny	10312.5	1119.66	1.15465e+07	0	0	0	2500	557.755	1.39439e+06	0	0	0	0	0	0	312.5	5685.39	1.77669e+06	0.449	35.8751	0.098669	363.591
2024-03-24	GH6g	11:40:00	1093	Sunny	10937.5	1067.57	1.16766e+07	0	0	0	3125	438.068	1.36896e+06	0	0	0	625	2187.58	1.36724e+06	0	0	0	0.479	42.2369	0.112164	376.565
2024-03-24	GH6h	11:44:00	1093	Sunny	25625	2124.35	5.44366e+07	0	0	0	3437.5	417.692	1.43582e+06	0	0	0	0	1272.17	0	625	3608.79	2.2555e+06	0.492	69.4429	0.170401	407.526
2024-03-24	GH6i	11:48:00	1093	Sunny	20937.5	583.126	1.22092e+07	0	0	0	6562.5	278.866	1.83006e+06	0	0	0	1250	2115.66	2.64457e+06	0	0	0	0.558	65.105	0.291674	223.212
2024-03-24	GH6j	11:51:00	1093	Sunny	35000	1450.86	5.07799e+07	0	0	0	1562.5	467.305	730165	1250	4256.82	5.32103e+06	937.5	1903.08	1.78414e+06	625	10289.1	6.43071e+06	0.535	66.902	0.216134	309.54

## Sheet: Gourlay
					red snow algae (spherical)			red snow algae (oval)			green snow algae			A. nordenskioldii			A. alaskana			Ancylonema (pointed)
Date	ID	time	PAR	weather obvs	cells/mL	um3	um3/mL	cells/mL	um3	um3/mL	cells/mL	um3	um3/mL	cells/mL	um3	um3/mL	cells/mL	um3	um3/mL	cells/mL	um3	um3/mL	FvFm	rETR	alpha	Ek
2024-10-02	GS1a	12:16:00	881.4	Cloudy	312.5	1795.21	561004	0	0	0	2187.5	90.357	197656	0	0	0	937.5	1465.55	1.37395e+06	0	0	0	0.484	52.9697	0.210976	251.071
2024-10-02	GS1b	12:22:00	881.4	Cloudy	1562.5	927.642	1.44944e+06	0	0	0	4375	282.287	1.23501e+06	0	0	0	1875	1436.43	2.6933e+06	0	0	0	0.459	31.5749	0.186642	169.174
2024-10-02	GS1c	12:27:00	881.4	Cloudy	312.5	12791.2	3.99725e+06	0	0	0	2187.5	152.252	333050	0	0	0	0	0	0	0	0	0	0.591	30.9231	0.247988	124.696
2024-10-02	GS1d	12:33:00	881.4	Cloudy	0	0	0	0	0	0	625	489.518	305949	0	0	0	312.5	1558.91	487159	0	0	0
2024-10-02	GS1e	12:38:00	881.4	Cloudy	312.5	2116.63	661448	0	0	0	312.5	217.166	67864.5	0	0	0	312.5	2057.08	642836	0	0	0	0.812	30.6248	0.308557	99.2515
2024-02-17	GS2a	15:27:00	402.3	Wind/rain	16562.5	569.497	9.43229e+06	0	0	0	2812.5	114.106	320924	625	1572.98	983114	4375	3425.51	1.49866e+07	0	0	0	0.494	56.7975	0.151778	374.215
2024-02-17	GS2b	15:34:00	402.3	Wind/rain	15625	708.776	1.10746e+07	0	0	0	625	856.058	535036	5937.5	1733.45	1.02923e+07	8750	4095.39	3.58347e+07	1250	6332.89	7.91611e+06	0.507	118.074	0.0979869	1205
2024-02-17	GS2c	15:37:00	402.3	Wind/rain	25625	763.475	1.95641e+07	625	889.096	555685	0	0	0	3125	1620.12	5.06287e+06	18125	4861.69	8.81181e+07	3437.5	6385.63	2.19506e+07	0.49		0.201917
2024-02-17	GS2d	15:39:00	402.3	Wind/rain	20625	513.794	1.0597e+07	0	0	0	2500	156.911	392277	625	873.555	545972	7187.5	3899.15	2.80251e+07	0	0	0	0.479	59.7592	0.232005	257.577
2024-02-17	GS2e	15:41:00	402.3	Wind/rain	12812.5	614.809	7.87724e+06	312.5	4253.79	1.32931e+06	0	0	0	1875	1088.2	2.04038e+06	15312.5	5772.91	8.83977e+07	0	0	0	0.524	85.0325	0.247423	343.673
2024-02-17	GS2f	15:42:00	402.3	Wind/rain	23437.5	574.075	1.34549e+07	625	554.544	346590	1562.5	783.362	1.224e+06	3750	2875.01	1.07813e+07	7187.5	5809.1	4.17529e+07	1250	5064.97	6.33121e+06	0.516	56.4065	0.194397	290.161
2024-02-17	GS2g	15:44:00	402.3	Wind/rain	47812.5	611.689	2.92464e+07	1250	923.641	1.15455e+06	0	0	0	6250	2165.15	1.35322e+07	10625	4714.69	5.00936e+07	937.5	6363.25	5.96555e+06	0.467	69.9528	0.224911	311.024
2024-02-17	GS2h	15:47:00	402.3	Wind/rain	30312.5	488.351	1.48031e+07	1562.5	1049.92	1.64051e+06	1562.5	661.13	1.03302e+06	6562.5	2537.17	1.66502e+07	14687.5	5075.08	7.45402e+07	937.5	4719	4.42407e+06	0.572	77.2645	0.224187	344.643
2024-02-17	GS2i	15:49:00	402.3	Wind/rain	46875	605.135	2.83657e+07	4687.5	784.533	3.6775e+06	0	0	0	2500	3140.32	7.8508e+06	11875	4497.69	5.34101e+07	0	0	0	0.538	74.7792	0.165559	451.677
2024-02-17	GS2j	15:51:00	402.3	Wind/rain	41562.5	638.14	2.65227e+07	2187.5	1234.5	2.70047e+06	1562.5	462.412	722519	7187.5	2505.2	1.80061e+07	10625	4403.08	4.67827e+07	312.5	4285.24	1.33914e+06	0.543	74.5158	0.272848	273.104
2024-02-25	GS3a	14:48:00	528.6	Cloudy	9062.5	1014.56	9.19446e+06	0	0	0	1562.5	567.276	886368	1875	4393.17	8.23719e+06	3437.5	1354.06	4.65459e+06	0	0	0	0.563	75.204	0.135396	555.439
2024-02-25	GS3b	14:52:00	528.6	Cloudy	312.5	1156.73	361478	0	0	0	0	0	0	1562.5	4293.73	6.70895e+06	312.5	2485.89	776839	625	4864.91	3.04057e+06	0.563	88.0404	0.242484	363.078
2024-02-25	GS3c	14:55:00	528.6	Cloudy	13125	989.101	1.2982e+07	312.5	717.54	224231	312.5	219.523	68601.1	4687.5	2899.13	1.35897e+07	2500	1418.66	3.54664e+06	2500	3552.48	8.8812e+06	0.611	82.133	0.218431	376.013
2024-02-25	GS3d	14:52:00	528.6	Cloudy	26875	687.654	1.84807e+07	0	0	0	2812.5	554.771	1.56029e+06	2500	4898.87	1.22472e+07	5937.5	1035.48	6.14817e+06	1875	4231.94	7.93488e+06	0.546	88.2464	0.164398	536.785
2024-02-25	GS3e	14:59:00	528.6	Cloudy	15937.5	1224.4	1.95139e+07	312.5	1115.31	348534	1562.5	496.949	776483	6562.5	4493.47	2.94884e+07	4062.5	2092.49	8.50075e+06	312.5	3813.92	1.19185e+06	0.563	55.6714	0.24664	225.72
2024-02-25	GS3f	15:02:00	528.6	Cloudy	16250	1490.06	2.42134e+07	0	0	0	625	232.036	145022	2500	4662.64	1.16566e+07	3750	2808.85	1.05332e+07	937.5	5409.91	5.07179e+06	0.567	66.9691	0.15709	426.311
2024-02-25	GS3g	15:04:00	528.6	Cloudy	3437.5	957.172	3.29028e+06	1250	715.367	894208	1562.5	279.898	437340	7812.5	4843.64	3.7841e+07	3750	3195.21	1.1982e+07	1875	3609.44	6.76769e+06	0.564	71.9779	0.142938	503.561
2024-02-25	GS3h	15:07:00	528.6	Cloudy	14687.5	714.564	1.04952e+07	0	0	0	1250	417.345	521682	8125	5590.03	4.5419e+07	1250	1700.02	2.12503e+06	625	3073.27	1.9208e+06	0.583	61.4761	0.174946	351.399
2024-02-25	GS3i	15:09:00	528.6	Cloudy	2187.5	1196.27	2.61685e+06	0	0	0	937.5	663.586	622112	312.5	5149.16	1.60911e+06	625	882.056	551285	0	0	0	0.605	92.3331	0.227297	406.222
2024-02-25	GS3j	15:12:00	528.6	Cloudy	11875	590.48	7.01195e+06	0	0	0	1250	356.225	445281	1562.5	5281.68	8.25263e+06	1562.5	2746	4.29062e+06	0	0	0	0.583	81.8918	0.182057	449.814
2024-02-29	GS4a	13:34:00	263.5	Wind/rain	1562.5	1159.32	1.81143e+06	0	0	0	2187.5	352.249	770545	1250	4224.64	5.2808e+06	4062.5	1810.51	7.35519e+06	625	4377.04	2.73565e+06	0.572	73.0237	0.134646	542.338
2024-02-29	GS4b	13:36:00	263.5	Wind/rain	2812.5	1633.94	4.59545e+06	0	0	0	5312.5	599.539	3.18505e+06	6250	5065.84	3.16615e+07	2812.5	2937.72	8.26234e+06	3437.5	5173.13	1.77826e+07	0.51	85.2905	0.119288	714.996
2024-02-29	GS4c	13:38:00	263.5	Wind/rain	1250	949.93	1.18741e+06	0	0	0	1562.5	482.551	753985	2812.5	4997.65	1.40559e+07	312.5	1976.58	617682	312.5	6215.39	1.94231e+06	0.518	64.7964	0.100442	645.11
2024-02-29	GS4d	13:40:00	263.5	Wind/rain	625	1801.33	1.12583e+06	0	0	0	1562.5	138.669	216671	1250	3005.69	3.75712e+06	0	0	0	312.5	4159.32	1.29979e+06	0.492	63.3174	0.120248	526.556
2024-02-29	GS4e	13:42:00	263.5	Wind/rain	2500	1445.22	3.61305e+06	0	0	0	937.5	333.727	312869	1875	5684.22	1.06579e+07	625	2819.67	1.76229e+06	625	6293.78	3.93361e+06	0.533	64.8451	0.138781	467.249
2024-02-29	GS4f	13:44:00	263.5	Wind/rain	1250	817.251	1.02156e+06	0	0	0	937.5	209.243	196165	1250	5663.77	7.07971e+06	0	0	0	1562.5	3365.67	5.25885e+06	0.521	77.1362	0.198872	387.868
2024-02-29	GS4g	13:46:00	263.5	Wind/rain	10625	1483.67	1.5764e+07	0	0	0	4687.5	541.124	2.53652e+06	6562.5	5115.9	3.35731e+07	7187.5	4229.33	3.03983e+07	1875	7106.35	1.33244e+07	0.562	59.9998	0.182053	329.574
2024-02-29	GS4h	13:48:00	263.5	Wind/rain	5000	1106.7	5.53349e+06	0	0	0	7187.5	686.52	4.93436e+06	15312.5	5555.72	8.5072e+07	5937.5	3276.09	1.94518e+07	6562.5	4251.4	2.78998e+07	0.547	55.11	0.0942406	584.779
2024-02-29	GS4i	13:51:00	263.5	Wind/rain	6875	1253.08	8.61492e+06	0	0	0	1875	563.537	1.05663e+06	2500	4642.91	1.16073e+07	2812.5	2243.98	6.3112e+06	312.5	5092.09	1.59128e+06	0.459	44.8486	0.0610836	734.217
2024-02-29	GS4j	13:53:00	263.5	Wind/rain	15000	1042.35	1.56352e+07	937.5	796.727	746932	5312.5	667.103	3.54399e+06	6562.5	6469.52	4.24562e+07	8750	3745.75	3.27753e+07	1562.5	7290.56	1.13915e+07	0.52	49.2136	0.075947	648
2024-03-09	GS5a	13:02:00	1220	Clear	625	1012.52	632823	0	0	0	0	0	0	937.5	681.822	639208	0	0	0	0	0	0	0.592	75.3512	0.217862	345.866
2024-03-09	GS5b	13:05:00	1220	Clear	7187.5	1560.64	1.12171e+07	0	0	0	2187.5	556.568	1.21749e+06	9687.5	3283.65	3.18104e+07	4062.5	2990.88	1.21504e+07	5000	4732.62	2.36631e+07	0.589	78.1636	0.171369	456.113
2024-03-09	GS5c	13:07:00	1220	Clear	4687.5	4861.7	2.27892e+07	312.5	3442.38	1.07574e+06	3125	443.126	1.38477e+06	24375	4861.7	1.18504e+08	4062.5	2532.44	1.0288e+07	5312.5	4655.35	2.47315e+07	0.559	82.2362	0.185288	443.829
2024-03-09	GS5d	13:10:00	1220	Clear	7187.5	1306.69	9.39186e+06	0	0	0	1562.5	445.494	696084	11875	4440.5	5.27309e+07	1562.5	3526.47	5.51011e+06	2812.5	4399.18	1.23727e+07	0.55	67.6637	0.149701	451.993
2024-03-09	GS5e	13:13:00	1220	Clear	3125	1422.6	4.44562e+06	0	0	0	1250	416.8	521000	8750	3432.05	3.00305e+07	1250	4073.49	5.09186e+06	1562.5	6414.14	1.00221e+07	0.561	83.4669	0.124013	673.051
2024-03-09	GS5f	13:16:00	1220	Clear	625	2210.94	1.38184e+06	0	0	0	1562.5	427.896	668587	14687.5	4302.96	6.31997e+07	2500	2047.78	5.11945e+06	3125	5159.41	1.61232e+07	0.559	69.7944	0.185774	375.695
2024-03-09	GS5g	13:19:00	1220	Clear	2187.5	1980.15	4.33158e+06	0	0	0	937.5	670.474	628569	3750	4606.94	1.7276e+07	625	4532.36	2.83273e+06	625	4420.96	2.7631e+06	0.555	79.1678	0.179231	441.707
2024-03-09	GS5h	13:22:00	1220	Clear	5312.5	2429.74	1.2908e+07	0	0	0	2500	650.42	1.62605e+06	5312.5	4088.49	2.17201e+07	8437.5	2324.63	19614062	6875	3493	2.40144e+07	0.565	71.5356	0.264304	270.657
2024-03-09	GS5i	13:25:00	1220	Clear	3437.5	2157.85	7.41759e+06	0	0	0	625	435.41	272131	6250	4468.97	2.7931e+07	2187.5	2662.74	5.82473e+06	2812.5	5305.85	1.49227e+07	0.589	79.353	0.241519	328.557
2024-03-09	GS5j	13:28:00	1220	Clear	937.5	1438.49	1.34859e+06	0	0	0	625	808.072	505045	3125	3452.66	1.07896e+07	937.5	1680.88	1.57583e+06	0	0	0	0.507	53.0706	0.13359	397.265
2024-03-19	GS6a	11:18:00	247.6	Cloudy	1875	1733.99	3.25123e+06	0	0	0	1562.5	465.831	727861	1250	3415.88	4.26985e+06	0	0	0	4062.5	3897.05	1.58318e+07	0.553	70.047	0.187765	373.057
2024-03-19	GS6b	11:22:00	247.6	Cloudy	0	0	0	0	0	0	625	425.612	266007	625	3045.53	1.90345e+06	3437.5	1712.24	5.88581e+06	0	0	0	0.604	65.877	0.247692	265.964
2024-03-19	GS6c	11:25:00	247.6	Cloudy	0	0	0	0	0	0	0	0	0	6562.5	3618.64	2.37473e+07	1250	2298.22	2.87278e+06	2500	3737.56	9.34391e+06	0.559	67.0359	0.216656	309.412
2024-03-19	GS6d	11:28:00	247.6	Cloudy	1875	3419.67	6.41188e+06	0	0	0	0	0	0	11875	5588.76	6.63665e+07	12187.5	3311.94	4.03642e+07	1875	4668.88	8.75414e+06	0.562	87.9354	0.221958	396.18
2024-03-19	GS6e	11:31:00	247.6	Cloudy	1562.5	2172.06	3.39385e+06	0	0	0	1875	610.591	1.14486e+06	5000	3824.55	1.91227e+07	3750	2058.38	7.71892e+06	2500	4388.49	1.09712e+07	0.601	80.9788	0.225578	358.984
2024-03-19	GS6f	11:35:00	247.6	Cloudy	0	0	0	0	0	0	1250	659.835	824793	937.5	5263.28	4.93433e+06	937.5	1472.65	1.38061e+06	1250	5311.58	6.63948e+06	0.569	108.757	0.127281	854.46
2024-03-19	GS6g	11:38:00	247.6	Cloudy	312.5	2760.23	862573	0	0	0	625	781.706	488566	14062.5	4168.81	5.86238e+07	12187.5	2631.2	3.20678e+07	1875	4283.54	8.03164e+06	0.593	72.7495	0.216637	335.813
2024-03-19	GS6h	11:40:00	247.6	Cloudy	625	2590.13	1.61883e+06	0	0	0	1562.5	1023.39	1.59904e+06	8125	2536.1	2.06058e+07	625	3075.12	1.92195e+06	3437.5	4192.55	1.44119e+07	0.534	51.0406	0.247584	206.155
2024-03-19	GS6i	11:44:00	247.6	Cloudy	1562.5	1896.02	2.96253e+06	0	0	0	1250	825.874	1.03234e+06	11250	3544.36	3.98741e+07	2500	2957.6	7.39399e+06	2187.5	5312.36	1.16208e+07	0.613	64.0385	0.245312	261.049
2024-03-19	GS6j	11:47:00	247.6	Cloudy	4062.5	1664.11	6.76043e+06	0	0	0	3437.5	515.342	1.77149e+06	25000	3080.42	7.70106e+07	6875	1904.93	1.30964e+07	3750	3796.01	1.4235e+07	0.614	60.6006	0.201441	300.835
2024-03-24	GS7a	12:28:00	729.8	Patchy cloud	1875	1810.99	3.3956e+06	0	0	0	3437.5	370.848	1.27479e+06	4375	4204.14	1.83931e+07	4375	1166.93	5.10533e+06	1250	5799.56	7.24945e+06	0.609	116.285	0.16028	725.511
2024-03-24	GS7b	12:32:00	730.8	Patchy cloud	0	0	0	312.5	732.642	228951	2500	386.17	965424	1562.5	3336.57	5.2134e+06	0	0	0	0	0	0	0.631	79.0281	0.191146	413.443
2024-03-24	GS7c	12:35:00	731.8	Patchy cloud	4375	2671.14	1.16863e+07	0	0	0	937.5	502.724	471304	5000	4790.15	2.39507e+07	937.5	3568.27	3.34525e+06	312.5	6941.82	2.16932e+06	0.605	76.5846	0.18974	403.628
2024-03-24	GS7d	12:39:00	732.8	Patchy cloud	1562.5	1952.3	3.05047e+06	0	0	0	4375	372.16	1.6282e+06	5000	3958.51	1.97925e+07	625	3621.29	2.26331e+06	625	5203.45	3.25216e+06	0.45	57.6976	0.0821874	702.024
2024-03-24	GS7e	12:42:00	733.8	Patchy cloud	1875	2769.66	5.19312e+06	0	0	0	3125	218.69	683405	4062.5	2885.92	1.17241e+07	6250	1765.28	11033000	0	0	0	0.572	55.3489	0.206246	268.364
2024-03-24	GS7f	12:46:00	734.8	Patchy cloud	937.5	3575.28	3.35183e+06	0	0	0	1562.5	590.623	922848	5000	5215.28	2.60764e+07	3437.5	2358.01	8.10565e+06	1875	4929.29	9.24241e+06	0.585	90.892	0.136507	665.84
2024-03-24	GS7g	12:50:00	735.8	Patchy cloud	312.5	1001.93	313104	0	0	0	0	0	0	0	0	0	0	0	0	0	0	0	0.548	73.1084	0.132529	551.642
2024-03-24	GS7h	12:54:00	736.8	Patchy cloud	0	0	0	0	0	0	1562.5	554.715	866742	6250	4310.3	2.69394e+07	3125	2220.82	6.94006e+06	1562.5	4665.63	7.29005e+06	0.603	59.8885	0.257686	232.409
2024-03-24	GS7i	13:00:00	737.8	Patchy cloud	625	2519.2	1.5745e+06	0	0	0	4062.5	452.99	1.84027e+06	3125	4601.14	1.43786e+07	1875	3106.41	5.82452e+06	2187.5	2550.76	5.5798e+06	0.625	68.8248	0.258615	266.128
2024-03-24	GS7j	13:03:00	738.8	Patchy cloud	625	1963.37	1.22711e+06	0	0	0	312.5	496.19	155059	1875	3297.99	6.18373e+06	1875	3115.52	5.8416e+06	0	0	0	0.574	78.9114	0.243331	324.297
